# Supplementary material for: Identification and Functional Analysis of Two UGT84 Glycosyltransferases in Flavonoid Biosynthesis of Carthamus tinctorius
Source: Plants (Basel). 2025 Oct 9;14(19):3112. doi: 10.3390/plants14193112 (PMC12525976; doi:10.3390/plants14193112)
Supplement: Supplementary file 1 [file plants-14-03112-s001.zip]

Archive with 1 entries (1 files):
- plants-3863393-supplementary.pdf
